# Supplementary material for: Wirelessly Powered Visible Light-Emitting Implant for Surgical Guidance during Lumpectomy
Source: Sensors (Basel). 2024 Aug 30;24(17):5639. doi: 10.3390/s24175639 (PMC11398236; doi:10.3390/s24175639)
Supplement: Supplementary file 1 [file sensors-24-05639-s001.zip]

Archive with 5 entries (5 files):
- Implant depth 0.5cm (Ambient light off).mp4
- Implant depth 0.5cm (Ambient light on).mp4
- Implant depth 1.5cm (Ambient light off).mp4
- Implant depth 3.0 cm (Ambient light off).mp4
- SI description.pdf
